# Supplementary material for: Nephrotic syndrome caused by IgA vasculitis flare up following COVID-19 vaccination
Source: QJM. 2023 Mar 15;116(7):556–8. doi: 10.1093/qjmed/hcad040 (PMC10382190; doi:10.1093/qjmed/hcad040)
Supplement: hcad040_Supplementary_Data [file hcad040_supplementary_data.zip]

Archive with 2 entries (1 files):
- hcad040_Supplementary_Data/
- hcad040_Supplementary_Data/hcad040_Supplementary_Fig-1.TIF
